# Supplementary material for: Innovative Methylcellulose-Polyvinyl Pyrrolidone-Based Solid Polymer Electrolytes Impregnated with Potassium Salt: Ion Conduction and Thermal Properties
Source: Polymers (Basel). 2022 Jul 28;14(15):3055. doi: 10.3390/polym14153055 (PMC9370478; doi:10.3390/polym14153055)
Supplement: Supplementary file 1 [file polymers-14-03055-s001.zip]

Archive with 1 entries (1 files):
- polymers-1811608-supplementary.pdf
